# Supplementary material for: High‐pressure leakage of pleural fluid through the healed entry site of the indwelling pleural catheter from undrained locules
Source: Respirol Case Rep. 2020 May 17;8(5):e00587. doi: 10.1002/rcr2.587 (PMC7231805; doi:10.1002/rcr2.587)
Supplement: Supplementary file 1 — Video S1. Spurting of fluid from a bulla at the entry site of indwelling pleural catheter (IPC). The bulla situated at the entry site of IPC with a surrounding area of erythema and subcutaneous oedema. Spurting and continuous oozing of fluid from the bulla due to high pressure built inside it. [file RCR2-8-e00587-s001.zip]

Archive with 1 entries (1 files):
- IPC entry site leakage (mute).mp4
